# Supplementary material for: Optimal Decision Rules for Biomarker-Based Subgroup Selection for a Targeted Therapy in Oncology
Source: Int J Mol Sci. 2015 May 7;16(5):10354–75. doi: 10.3390/ijms160510354 (PMC4463650; doi:10.3390/ijms160510354)
Supplement: Supplementary file 1 [file ijms-16-10354-s001.zip]

Archive with 4 entries (3 files):
- ijms-79388-supplementary final/
- ijms-79388-supplementary final/Mathematica-Code_Optimal_rules.nb
- ijms-79388-supplementary final/Mathematica-Code_Optimal_rules.pdf
- ijms-79388-supplementary final/R-Code_Simulation.R
